# Supplementary material for: Structure of the prefusion-locking broadly neutralizing antibody RVC20 bound to the rabies virus glycoprotein
Source: Nat Commun. 2020 Jan 30;11:596. doi: 10.1038/s41467-020-14398-7 (PMC6992781; doi:10.1038/s41467-020-14398-7)
Supplement: Supplementary file 4 — Source Data [file 41467_2020_14398_MOESM4_ESM.xlsx]

## Sheet: Fig 1e
Neutralization of RABV mutants by RVC20
RVC20 (ng/mL)	WT neutralization (%)			K226T neutralization (%)			V230M neutralization (%)			V230K neutralization (%)			D190S neutralization (%)				Ordinary one-way ANOVA
	Replicate 1	Replicate 2	Replicate 3	Replicate 1	Replicate 2	Replicate 3	Replicate 1	Replicate 2	Replicate 3	Replicate 1	Replicate 2	Replicate 3	Replicate 1	Replicate 2	Replicate 3		Number of families	1
1000	100			100			100			100			100				Number of comparisons per family	10
140.625		99.9865	99.9927		99.7637	99.7893		99.9485	99.9948		99.9433	100		99.9946	99.9584		Alpha	0.05
46.875		100	99.947		96.6493	95.5284		100	99.9441		99.823	99.4855		99.8383	99.9535
15.625	95.6451	94.2053	96.6415	69.5316	61.1144	62.7707	94.5536	91.1012	94.7686	80.6537	80.8011	85.2278	92.4475	94.7363	97.2199		Tukey's multiple comparisons test	Mean 1	Mean 2	Mean Diff.	SE of diff.	n1	n2	q	DF	95% CI of diff.	Significant?	Summary
5.20833	70.0463	69.5448	73.5589	19.5038	10.9501	7.80623	33.5216	18.1353	24.2323	20.2249	15.9208	33.3053	59.0728	58.3747	72.525
1.73611	26.9376	26.4681	23.643	4.02332	0.687958	-0.358803	3.2532	0.596916	0.570785	2.52023	2.46346	3.12634	15.6884	18.6007	32.0071		WT vs. K226T	0.5136	1.078	-0.5641	0.04527	3	3	17.62	10	-0.7131 to -0.4151	Yes	****
0.578704	21.7344	3.83851	8.87398	0.667244	-0.89315	-1.02447	1.00903	-0.318108	-0.151306	0.809288	1.01988	0.936592	5.02372	-5.50821	14.018		WT vs. V230M	0.5136	0.8553	-0.3418	0.04527	3	3	10.68	10	-0.4907 to -0.1928	Yes	***
0.192901	9.25419	-1.24266	5.41343	2.94677	-0.611137	-1.0713	1.66814	-0.276337	-0.118111	0.497246	0.337311	-0.00247192	5.30437	-5.97518	7.79574		WT vs. V230K	0.5136	0.9266	-0.413	0.04527	3	3	12.9	10	-0.5620 to -0.2641	Yes	****
0.0643004	10.2456	-7.10552	4.65137	1.36005	-0.705917	-0.313393	-0.137085	-0.35363	-0.374008	0.242767	0.123428	-0.173363	1.68549	-8.12065	5.9557		WT vs. D190S	0.5136	0.584	-0.0704	0.04527	3	3	2.199	10	-0.2194 to 0.07858	No	ns
0.0214335	-0.0113907	-5.03761	5.31552	0.882027	-1.06457	-1.07835	-0.184303	0.132637	-0.522446	-0.203705	0.231819	0.207107	-0.504257	-7.28337	5.30424		K226T vs. V230M	1.078	0.8553	0.2223	0.04527	3	3	6.946	10	0.07336 to 0.3713	Yes	**
0.00714449	9.56416	2.97807	2.79791	-0.542351	-0.453491	-0.870491	0.0911713	0.250099	0.211449	0.10965	-0.0817337	0.351875	6.95391	-3.04359	6.46585		K226T vs. V230K	1.078	0.9266	0.1511	0.04527	3	3	4.72	10	0.002088 to 0.3000	Yes	*
0.0023815	5.80289	0.813118	2.31805	0.159935	-0.0563812	-0.654587	-0.259384	-0.017807	-0.333649	0.113373	0.665627	0.584961	3.55975	4.97661	7.46946		K226T vs. D190S	1.078	0.584	0.4937	0.04527	3	3	15.42	10	0.3447 to 0.6427	Yes	****
0.000793832	3.80095	2.85938	7.44691	-0.50705	0.216972	-1.09559	-0.29763	-0.392784	-0.118408	-0.0259781	0.366737	0.376495	1.41024	8.97021	13.5765		V230M vs. V230K	0.8553	0.9266	-0.07127	0.04527	3	3	2.226	10	-0.2202 to 0.07771	No	ns
IC50 (ng/mL)	3.34118	3.12752	3.32353	10.5196	12.7644	12.735	6.47888	8.01124	7.09251	8.94746	9.44061	7.13017	4.45964	4.05882	3.12033		V230M vs. D190S	0.8553	0.584	0.2714	0.04527	3	3	8.478	10	0.1224 to 0.4203	Yes	***
log10(IC50)	0.5239	0.4952	0.5216	1.022	1.106	1.105	0.8115	0.9037	0.8508	0.9517	0.975	0.8531	0.6493	0.6084	0.4942		V230K vs. D190S	0.9266	0.584	0.3426	0.04527	3	3	10.7	10	0.1937 to 0.4916	Yes	***

## Sheet: Fig 1f
Neutralization of Lagos bat virus G pseutotyped lentiviruses by RVC20
RVC20 (ng/mL)	WT neutralization (%)		T226K neutralization (%)		K230V neutralization (%)		T226K/K230V neutralization (%)			Ordinary one-way ANOVA
	Replicate 1	Replicate 2	Replicate 1	Replicate 2	Replicate 1	Replicate 2	Replicate 1	Replicate 2		Number of families	1
12500	12.071	-80.9216	99.8557	100.453	96.5865	99.5315	99.3396	100.262		Number of comparisons per family	3
2500	-6.07384	30.9927	99.6761	100.08	97.8414	98.4853	99.4274	99.1299		Alpha	0.05
500	5.68325	-5.69521	98.9515	98.8372	81.9132	78.4762	99.9318	99.3297
100	25.4699	8.09538	92.8687	92.983	45.9793	49.9894	100.348	100.525		Tukey's multiple comparisons test	Mean 1	Mean 2	Mean Diff.	SE of diff.	n1	n2	q	DF	95% CI of diff.	Significant?	Summary
20	-9.74263	5.4515	73.376	56.6908	31.3337	34.3236	99.2872	99.6329
4	-7.38273	8.88527	42.9706	50.3214	2.34455	-3.74916	99.7193	98.6199		T226K vs. K230V	0.9218	1.992	-1.07	0.2414	2	2	6.268	3	-2.078 to -0.06120	Yes	*
0.8	-19.241	-0.273636	20.0319	22.5737	22.1517	-12.0991	99.8085	100.092		T226K vs. T226K/K230V	0.9218	-3.299	4.221	0.2414	2	2	24.73	3	3.212 to 5.229	Yes	***
0.16	0.588072	-23.1872	1.68094	9.85277	10.6617	10.8706	97.1877	97.9159		K230V vs. T226K/K230V	1.992	-3.299	5.291	0.2414	2	2	31	3	4.282 to 6.299	Yes	***
0.032	-1.33771	-8.45986	4.84039	3.78477	-15.1615	1.17242	90.4303	96.2159
0.0064	-2.23206	-0.120226	1.44784	18.3423	4.03629	4.45059	68.1067	73.1216
0.00128	-8.17263	20.9198	8.23741	36.9932	-1.3859	2.80892	62.3154	57.826
0.000256	-38.1007	-0.635945	-12.5173	7.89889	6.02495	-3.99429	53.6299	32.4368
IC50 (ng/mL)	-	-	5.48909	12.7057	106.414	90.3649	0.000295801	0.0008531
log10(IC50)	-	-	0.7395	1.104	2.027	1.956	-3.529	-3.069

## Sheet: Fig 2c
Neutralization of WT RABV by RVC20 variants and by RVC68
RVC20 (ng/mL)	Mature neutralization (%)			S98Y(VH) neutralization (%)			D92N(VK) neutralization (%)			T93S(VK) neutralization (%)			UA neutralization (%)			UA Y35S(VH)/S35bN(VH)/F100fL(VH)/Y87F(VK) neutralization (%)			VH(UA)/VK(Mature) neutralization (%)			VH(Mature)/VK(UA) neutralization (%)			RVC68				Ordinary one-way ANOVA
	Replicate 1	Replicate 2	Replicate 3	Replicate 1	Replicate 2	Replicate 3	Replicate 1	Replicate 2	Replicate 3	Replicate 1	Replicate 2	Replicate 3	Replicate 1	Replicate 2	Replicate 3	Replicate 1	Replicate 2	Replicate 3	Replicate 1	Replicate 2	Replicate 3	Replicate 1	Replicate 2	Replicate 3	Replicate 1	Replicate 2	Replicate 3		Number of families	1
1000	99.9891	100	100	99.9882	99.9835	99.9837	100	99.9889	99.95	100	99.9894	99.9202	93.6979	95.9944	99.0223	99.976	99.9652	100	100	99.9882	100	100	100	100	93.8178	96.2718	94.3671		Number of comparisons per family	36
333.333	99.9593	99.9892	99.9868	100	100	100	99.9944	100	99.9662	100	99.9845	100	86.2681	89.45	94.2573	99.9728	99.984	100	100	100	100	100	100	99.9926	57.6106	63.695	73.873		Alpha	0.05
111.111	100	100	99.9934	100	99.9907	100	99.9806	100	99.9725	100	100	100	62.804	59.433	73.0761	99.7718	99.6641	99.8092	99.938	99.6475	99.7339	100	99.9902	99.9652	17.2471	18.0883	26.1234
37.037	99.8691	99.9658	99.804	100	99.9857	100	98.9992	99.2085	99.6667	99.9347	99.9291	99.9272	28.991	23.4906	40.2742	90.3077	93.8642	92.5952	91.1923	91.4919	94.2033	97.8071	98.5052	98.4912	5.74867	4.40104	13.959		Tukey's multiple comparisons test	Mean 1	Mean 2	Mean Diff.	SE of diff.	n1	n2	q	DF	95% CI of diff.	Significant?	Summary
12.3457	95.1366	91.4166	93.9048	98.994	99.3205	97.0959	86.8516	86.5988	84.5712	94.499	96.1628	95.5349	2.19458	7.83941	12.8278	44.9117	62.1604	65.6575	53.3075	54.0777	68.1302	79.5738	81.2542	75.8352	2.66297	1.50689	0
4.11523	58.1542	48.7308	65.3285	59.9747	75.6357	77.821	28.1838	24.2527	38.8314	67.379	63.4156	69.9322	5.8862	0.606957	8.71758	19.0974	13.0376	19.5074	11.6066	12.7182	19.0189	27.9314	29.4919	23.6178	3.64226	6.54417	11.4876		Mature vs. UA	0.5258	1.834	-1.309	0.06422	3	3	28.82	18	-1.534 to -1.084	Yes	****
1.37174	14.0381	7.42033	22.1965	20.4989	12.3885	24.4652	4.82594	2.93317	16.739	14.957	12.6629	23.9089	0	0	1.58747	3.64291	1.67393	0	3.23461	2.94179	6.22549	5.42824	1.33437	7.44486	0.201797	1.35766	5.16908		Mature wt vs. VH(UA)/VK(Mature)	0.5258	1.02	-0.4946	0.06422	3	3	10.89	18	-0.7196 to -0.2696	Yes	****
0.457247	0	0	0	0	-7.62939e-06	0	0	-7.62939e-06	0	-7.62939e-06	0	0	0.643913	4.01605	-7.62939e-06	0	0	0.453682	0	7.62939e-06	-7.62939e-06	0	0	0	-7.62939e-06	7.62939e-06	4.57289		Mature wt vs. VH(Mature)/VK(UA)	0.5258	0.8222	-0.2964	0.06422	3	3	6.528	18	-0.5214 to -0.07143	Yes	**
IC50 (ng/mL)	3.41901	4.18986	2.63755	3.08106	2.73149	2.2009	5.99239	6.28348	5.19876	2.89534	3.18127	2.40492	69.8232	84.5279	53.9511	13.213	9.83105	8.6278	11.695	11.4288	8.6139	6.5013	6.11928	7.36038	311.172	266.686	203.704		Mature wt vs. S98Y(VH)	0.5258	0.4226	0.1032	0.06422	3	3	2.273	18	-0.1218 to 0.3282	No	ns
log10(IC50)	0.5339	0.6222	0.4212	0.4887	0.4364	0.3426	0.7776	0.7982	0.7159	0.4617	0.5026	0.3811	1.844	1.927	1.732	1.121	0.9926	0.9359	1.068	1.058	0.9352	0.813	0.7867	0.8669	2.493	2.426	2.309		Mature wt vs. T93S(VK)	0.5258	0.4485	0.0773	0.06422	3	3	1.702	18	-0.1477 to 0.3023	No	ns
																													Mature wt vs. D92N(VK)	0.5258	0.7639	-0.2381	0.06422	3	3	5.244	18	-0.4631 to -0.01313	Yes	*
																													Mature wt vs. UA Y35S(VH)/S35bN(VH)/F100fL(VH)/Y87F(VK)	0.5258	1.017	-0.4907	0.06422	3	3	10.81	18	-0.7157 to -0.2657	Yes	****
																													Mature wt vs. RVC68	0.5258	2.409	-1.884	0.06422	3	3	41.48	18	-2.109 to -1.659	Yes	****
																													UA vs. VH(UA)/VK(Mature)	1.834	1.02	0.8139	0.06422	3	3	17.93	18	0.5889 to 1.039	Yes	****
																													UA vs. VH(Mature)/VK(UA)	1.834	0.8222	1.012	0.06422	3	3	22.29	18	0.7871 to 1.237	Yes	****
																													UA vs. S98Y(VH)	1.834	0.4226	1.412	0.06422	3	3	31.09	18	1.187 to 1.637	Yes	****
																													UA vs. T93S(VK)	1.834	0.4485	1.386	0.06422	3	3	30.52	18	1.161 to 1.611	Yes	****
																													UA vs. D92N(VK)	1.834	0.7639	1.07	0.06422	3	3	23.57	18	0.8454 to 1.295	Yes	****
																													UA vs. UA Y35S(VH)/S35bN(VH)/F100fL(VH)/Y87F(VK)	1.834	1.017	0.8178	0.06422	3	3	18.01	18	0.5928 to 1.043	Yes	****
																													UA vs. RVC68	1.834	2.409	-0.575	0.06422	3	3	12.66	18	-0.8000 to -0.3500	Yes	****
																													VH(UA)/VK(Mature) vs. VH(Mature)/VK(UA)	1.02	0.8222	0.1982	0.06422	3	3	4.365	18	-0.02680 to 0.4232	No	ns
																													VH(UA)/VK(Mature) vs. S98Y(VH)	1.02	0.4226	0.5978	0.06422	3	3	13.17	18	0.3728 to 0.8228	Yes	****
																													VH(UA)/VK(Mature) vs. T93S(VK)	1.02	0.4485	0.5719	0.06422	3	3	12.6	18	0.3469 to 0.7969	Yes	****
																													VH(UA)/VK(Mature) vs. D92N(VK)	1.02	0.7639	0.2565	0.06422	3	3	5.649	18	0.03150 to 0.4815	Yes	*
																													VH(UA)/VK(Mature) vs. UA Y35S(VH)/S35bN(VH)/F100fL(VH)/Y87F(VK)	1.02	1.017	0.0039	0.06422	3	3	0.08589	18	-0.2211 to 0.2289	No	ns
																													VH(UA)/VK(Mature) vs. RVC68	1.02	2.409	-1.389	0.06422	3	3	30.59	18	-1.614 to -1.164	Yes	****
																													VH(Mature)/VK(UA) vs. S98Y(VH)	0.8222	0.4226	0.3996	0.06422	3	3	8.801	18	0.1746 to 0.6246	Yes	***
																													VH(Mature)/VK(UA) vs. T93S(VK)	0.8222	0.4485	0.3737	0.06422	3	3	8.231	18	0.1487 to 0.5987	Yes	***
																													VH(Mature)/VK(UA) vs. D92N(VK)	0.8222	0.7639	0.0583	0.06422	3	3	1.284	18	-0.1667 to 0.2833	No	ns
																													VH(Mature)/VK(UA) vs. UA Y35S(VH)/S35bN(VH)/F100fL(VH)/Y87F(VK)	0.8222	1.017	-0.1943	0.06422	3	3	4.279	18	-0.4193 to 0.03070	No	ns
																													VH(Mature)/VK(UA) vs. RVC68	0.8222	2.409	-1.587	0.06422	3	3	34.95	18	-1.812 to -1.362	Yes	****
																													S98Y(VH) vs. T93S(VK)	0.4226	0.4485	-0.0259	0.06422	3	3	0.5704	18	-0.2509 to 0.1991	No	ns
																													S98Y(VH) vs. D92N(VK)	0.4226	0.7639	-0.3413	0.06422	3	3	7.517	18	-0.5663 to -0.1163	Yes	**
																													S98Y(VH) vs. UA Y35S(VH)/S35bN(VH)/F100fL(VH)/Y87F(VK)	0.4226	1.017	-0.5939	0.06422	3	3	13.08	18	-0.8189 to -0.3689	Yes	****
																													S98Y(VH) vs. RVC68	0.4226	2.409	-1.987	0.06422	3	3	43.75	18	-2.212 to -1.762	Yes	****
																													T93S(VK) vs. D92N(VK)	0.4485	0.7639	-0.3154	0.06422	3	3	6.947	18	-0.5404 to -0.09043	Yes	**
																													T93S(VK) vs. UA Y35S(VH)/S35bN(VH)/F100fL(VH)/Y87F(VK)	0.4485	1.017	-0.568	0.06422	3	3	12.51	18	-0.7930 to -0.3430	Yes	****
																													T93S(VK) vs. RVC68	0.4485	2.409	-1.961	0.06422	3	3	43.18	18	-2.186 to -1.736	Yes	****
																													D92N(VK) vs. UA Y35S(VH)/S35bN(VH)/F100fL(VH)/Y87F(VK)	0.7639	1.017	-0.2526	0.06422	3	3	5.563	18	-0.4776 to -0.02760	Yes	*
																													D92N(VK) vs. RVC68	0.7639	2.409	-1.645	0.06422	3	3	36.24	18	-1.870 to -1.420	Yes	****
																													UA Y35S(VH)/S35bN(VH)/F100fL(VH)/Y87F(VK) vs. RVC68	1.017	2.409	-1.393	0.06422	3	3	30.67	18	-1.618 to -1.168	Yes	****

## Sheet: Fig 3d
pH-dependent binding of RVC20 to RABV G expressing cells
	Isotype	RVC20				Ordinary one-way ANOVA
	pH 7	pH 7	pH 5.5	pH 7 -> 5.5		Number of families	1
Mean fuorescence intensity - Replicate 1	191	13081	4210	18809		Number of comparisons per family	3
Mean fuorescence intensity - Replicate 2	198	17608	6916	21117		Alpha	0.05
Mean fuorescence intensity - Replicate 3	189	20636	5916	21465
						Tukey's multiple comparisons test	Mean 1	Mean 2	Mean Diff,	SE of diff,	n1	n2	q	DF	95% CI of diff,	Significant?	Summary
						pH 7 vs. pH 5.5	17108	5681	11428	2023	3	3	7.99	6	5221 to 17634	Yes	**
						pH 7 vs. pH 7 -> 5.5	17108	20464	-3355	2023	3	3	2.346	6	-9562 to 2851	No	ns
						pH 5.5 vs. pH 7 -> 5.5	5681	20464	-14783	2023	3	3	10.34	6	-20989 to -8577	Yes	***
pH-dependent binding of RVC68 to RABV G expressing cells
	Isotype	RVC68				Ordinary one-way ANOVA
	pH 7	pH 7	pH 5.5	pH 7 -> 5.5		Number of families	1
Mean fuorescence intensity - Replicate 1	191	2013	3883	2930		Number of comparisons per family	3
Mean fuorescence intensity - Replicate 2	198	2406	5207	2226		Alpha	0.05
Mean fuorescence intensity - Replicate 3	189	2253	4081	2677
						Tukey's multiple comparisons test	Mean 1	Mean 2	Mean Diff,	SE of diff,	n1	n2	q	DF	95% CI of diff,	Significant?	Summary
						pH 7 vs. pH 5.5	2224	4390	-2166	387.7	3	3	7.902	6	-3356 to -976,7	Yes	**
						pH 7 vs. pH 7 -> 5.5	2224	2611	-387	387.7	3	3	1.412	6	-1577 to 802,6	No	ns
						pH 5.5 vs. pH 7 -> 5.5	4390	2611	1779	387.7	3	3	6.49	6	589,7 to 2969	Yes	**

## Sheet: Fig 3e
Inhibition of cell-cell fusion
	Fused cells pH 7 (% area)			Fused cells pH 6 (% area)			Fused cells pH 5.5 (% area)			Fused cells pH 5.0 (% area)				Two-way RM ANOVA	Matching: Across row
	Replicate 1	Replicate 2	Replicate 3	Replicate 1	Replicate 2	Replicate 3	Replicate 1	Replicate 2	Replicate 3	Replicate 1	Replicate 2	Replicate 3		Number of families	4
Isotype - 800 ng/ml	0.0112593	0.051	0.0433704	0.0472222	0.127852	0.583852	23.5058	55.3026	55.2371	24.278	36.5935	42.4671		Number of comparisons per family	3
RVC20 - 80 ng/ml	0.00159259	0.0628148	0.00751852	0.0238519	0.118778	1.03011	1.51459	41.1971	31.8275	2.34248	31.9169	25.2114		Alpha	0.05
RVC20 - 800 ng/ml	0.00518519	0.00766667	0.0122593	0.0077037	0.0817407	0.0190741	0.00611111	0.0805185	0.0162963	0.0134074	0.0363333	0.0407407
														Tukey's multiple comparisons test	Mean 1	Mean 2	Mean Diff.	SE of diff.	N1	N2	q	DF	95.00% CI of diff.	Significant?	Summary
														pH 7
														Isotype - 800 ng/ml vs. RVC20 - 80 ng/ml	0.03521	0.02398	0.01123	7.794	3	3	0.002038	24	-19.45 to 19.48	No	ns
														Isotype - 800 ng/ml vs. RVC20 - 800 ng/ml	0.03521	0.00837	0.02684	7.794	3	3	0.00487	24	-19.44 to 19.49	No	ns
														RVC20 - 80 ng/ml vs. RVC20 - 800 ng/ml	0.02398	0.00837	0.0156	7.794	3	3	0.002831	24	-19.45 to 19.48	No	ns
														pH 6
														Isotype - 800 ng/ml vs. RVC20 - 80 ng/ml	0.253	0.3909	-0.1379	7.794	3	3	0.02503	24	-19.6 to 19.33	No	ns
														Isotype - 800 ng/ml vs. RVC20 - 800 ng/ml	0.253	0.03617	0.2168	7.794	3	3	0.03934	24	-19.25 to 19.68	No	ns
														RVC20 - 80 ng/ml vs. RVC20 - 800 ng/ml	0.3909	0.03617	0.3547	7.794	3	3	0.06436	24	-19.11 to 19.82	No	ns
														pH 5.5
														Isotype - 800 ng/ml vs. RVC20 - 80 ng/ml	44.68	24.85	19.84	7.794	3	3	3.599	24	0.3706 to 39.3	Yes	*
														Isotype vs. RVC20 - 800 ng/ml	44.68	0.03431	44.65	7.794	3	3	8.101	24	25.18 to 64.11	Yes	****
														RVC20 - 80 ng/ml vs. RVC20 - 800 ng/ml	24.85	0.03431	24.81	7.794	3	3	4.502	24	5.347 to 44.28	Yes	*
														pH 5.0
														Isotype - 800 ng/ml vs. RVC20 - 80 ng/ml	34.45	19.82	14.62	7.794	3	3	2.653	24	-4.842 to 34.09	No	ns
														Isotype - 800 ng/ml vs. RVC20 - 800 ng/ml	34.45	0.03016	34.42	7.794	3	3	6.244	24	14.95 to 53.88	Yes	***
														RVC20 - 80 ng/ml vs. RVC20 - 800 ng/ml	19.82	0.03016	19.79	7.794	3	3	3.591	24	0.3286 to 39.26	Yes	*

## Sheet: Supplementary Fig 3
Steady-state KD approximation by BLI
	RVC20 Mature			RVC20 Mature			RVC20 Mature			RVC20 Mature			RVC20 Mature			RVC20 Mature							Ordinary one-way ANOVA
Antigen (M)	G-Domain-III WT			G-Ecto WT			G-Ecto D190S			G-Ecto K226T			G-Ecto V230M			G-Ecto V230K							Number of families	1
	Replicate 1	Replicate 2	Replicate 3	Replicate 1	Replicate 2	Replicate 3	Replicate 1	Replicate 2	Replicate 3	Replicate 1	Replicate 2	Replicate 3	Replicate 1	Replicate 2	Replicate 3	Replicate 1	Replicate 2	Replicate 3					Number of comparisons per family	78
3.7e-09	0.0471036	0.0180128	0.0306475	0.130075	0.115785	0.095589	0.121976	0.0966105	0.0926516	0.0756617	0.0570236	0.0556441	0.147662	0.127043	0.121821	0.158636	0.149309	0.129073					Alpha	0.05
1.11e-08	0.109317	0.0987504	0.0951739	0.435873	0.383024	0.367574	0.355434	0.317574	0.286864	0.233831	0.211157	0.203867	0.395249	0.366517	0.354166	0.424123	0.381069	0.345634
3.33e-08	0.188759	0.165015	0.185679	0.71238	0.737803	0.700068	0.626576	0.627427	0.598363	0.57402	0.535389	0.497281	0.693799	0.684899	0.676082	0.683712	0.662592	0.651301					Tukey's multiple comparisons test	Mean 1	Mean 2	Mean Diff.	SE of diff.	n1	n2	q	DF	95% CI of diff.	Significant?	Summary
1e-07	0.190517	0.202321	0.210197	0.888795	0.947232	0.940152	0.761846	0.766513	0.758412	0.783056	0.792356	0.794519	0.803247	0.794492	0.804212	0.76635	0.76701	0.742207
3e-07	0.175337	0.181424	0.198807	0.939013	1.00633	1.00135	0.774404	0.816237	0.792076	0.878061	0.892796	0.8962	0.821964	0.828781	0.829772	0.771254	0.771145	0.763464					G-Domain-III WT vs. G-Ecto WT	-7.987	-7.801	-0.1853	0.03673	3	3	7.136	26	-0.3188 to -0.05185	Yes	**
KD (M)	7.95e-09	1.13e-08	1.22e-08	1.35e-08	1.65e-08	1.77e-08	1.23e-08	1.44e-08	1.59e-08	2.37e-08	2.62e-08	2.66e-08	1.17e-08	1.27e-08	1.34e-08	9.47e-09	1.07e-08	1.18e-08					G-Domain-III WT vs. G-Ecto D190S	-7.987	-7.85	-0.1366	0.03673	3	3	5.26	26	-0.2701 to -0.003142	Yes	*
log10 (KD)	-8.09963	-7.94692	-7.91364	-7.86967	-7.78252	-7.75203	-7.9101	-7.84164	-7.7986	-7.62525	-7.5817	-7.57512	-7.93181	-7.8962	-7.87289	-8.02365	-7.97062	-7.92812					G-Domain-III WT vs. G-Ecto K226T	-7.987	-7.594	-0.3927	0.03673	3	3	15.12	26	-0.5262 to -0.2592	Yes	****
																							G-Domain-III WT vs. G-Ecto V230M	-7.987	-7.9	-0.08643	0.03673	3	3	3.328	26	-0.2199 to 0.04705	No	ns
	RVC20 S98Y(VH)			RVC20 D92N(VK)			RVC20 T93S(VK)			RVC20 UA			RVC20 UA Y35S(VH)/S35bN(VH)/F100fL(VH)/Y87F(VK)			RVC20 VH(UA)			RVC20 VK(UA)				G-Domain-III WT vs. G-Ecto V230K	-7.987	-7.974	-0.0126	0.03673	3	3	0.4853	26	-0.1461 to 0.1209	No	ns
Antigen (M)	G-Ecto WT			G-Ecto WT			G-Ecto WT			G-Ecto WT			G-Ecto WT			G-Ecto WT			G-Ecto WT				G-Domain-III WT vs. RVC20 S98Y(VH)	-7.987	-7.76	-0.2265	0.03673	3	3	8.722	26	-0.3600 to -0.09304	Yes	***
	Replicate 1	Replicate 2	Replicate 3	Replicate 1	Replicate 2	Replicate 3	Replicate 1	Replicate 2	Replicate 3	Replicate 1	Replicate 2	Replicate 3	Replicate 1	Replicate 2	Replicate 3	Replicate 1	Replicate 2	Replicate 3	Replicate 1	Replicate 2	Replicate 3		G-Domain-III WT vs. RVC20 D92N(VK)	-7.987	-7.509	-0.4777	0.03673	3	3	18.39	26	-0.6111 to -0.3442	Yes	****
3.7e-09	0.139825	0.129347	0.123213	0.0608698	0.0593884	0.065469	0.135324	0.112393	0.114901	-0.00135005	-0.00116849	-0.000364658	0.0506104	0.0247859	0.0311648	0.0276126	0.0166928	0.0217332	0.0605121	0.0579179	0.0637607		G-Domain-III WT vs. RVC20 T93S(VK)	-7.987	-7.722	-0.2649	0.03673	3	3	10.2	26	-0.3984 to -0.1314	Yes	****
1.11e-08	0.378711	0.352079	0.335928	0.184928	0.177083	0.176284	0.367914	0.344792	0.329396	-0.00556893	-0.00236852	0.000173292	0.117527	0.0928174	0.104257	0.111044	0.0932797	0.0851988	0.235751	0.226319	0.20457		G-Domain-III WT vs. RVC20 UA	-7.987	-5.89	-2.097	0.03673	3	3	80.75	26	-2.231 to -1.964	Yes	****
3.33e-08	0.719244	0.710714	0.709655	0.484949	0.494501	0.544589	0.753961	0.744331	0.733821	-0.0114531	0.00102157	0.000352958	0.390009	0.372315	0.363134	0.350106	0.303306	0.319253	0.613444	0.597989	0.593761		G-Domain-III WT vs. RVC20 UA Y35S(VH)/S35bN(VH)/F100fL(VH)/Y87F(VK)	-7.987	-7.35	-0.6368	0.03673	3	3	24.52	26	-0.7703 to -0.5033	Yes	****
1e-07	0.921851	0.932611	0.934187	0.770472	0.812881	0.825738	0.981791	0.991487	0.990377	0.0196373	0.0310836	0.0256863	0.729169	0.718511	0.751893	0.721261	0.688297	0.679061	0.928639	0.933411	0.929729		G-Domain-III WT vs. RVC20 VH(UA)	-7.987	-7.269	-0.718	0.03673	3	3	27.64	26	-0.8515 to -0.5845	Yes	****
3e-07	0.981278	1.00435	1.00538	0.887343	0.949326	0.969727	1.05972	1.07055	1.07771	0.136889	0.144111	0.122002	0.890703	0.895935	0.951402	0.914223	0.880279	0.93494	1.02682	1.04919	1.0513		G-Domain-III WT vs. RVC20 VK(UA)	-7.987	-7.553	-0.4335	0.03673	3	3	16.69	26	-0.5669 to -0.3000	Yes	****
KD (M)	1.6e-08	1.78e-08	1.84e-08	2.96e-08	3.29e-08	3.05e-08	1.77e-08	1.92e-08	2.01e-08	1.26e-06	1.19e-06	1.43e-06	4.34e-08	4.4e-08	4.67e-08	5e-08	5.52e-08	5.66001e-08	2.64e-08	2.82e-08	2.94e-08		G-Ecto WT vs. G-Ecto D190S	-7.801	-7.85	0.04871	0.03673	3	3	1.875	26	-0.08477 to 0.1822	No	ns
log10 (KD)	-7.79588	-7.74958	-7.73518	-7.52871	-7.4828	-7.5157	-7.75203	-7.7167	-7.6968	-5.89963	-5.92445	-5.84466	-7.36251	-7.35655	-7.33068	-7.30103	-7.25806	-7.24718	-7.5784	-7.54975	-7.53165		G-Ecto WT vs. G-Ecto K226T	-7.801	-7.594	-0.2074	0.03673	3	3	7.985	26	-0.3409 to -0.07390	Yes	***
																							G-Ecto WT vs. G-Ecto V230M	-7.801	-7.9	0.0989	0.03673	3	3	3.808	26	-0.03458 to 0.2324	No	ns
																							G-Ecto WT vs. G-Ecto V230K	-7.801	-7.974	0.1727	0.03673	3	3	6.65	26	0.03925 to 0.3062	Yes	**
																							G-Ecto WT vs. RVC20 S98Y(VH)	-7.801	-7.76	-0.04119	0.03673	3	3	1.586	26	-0.1747 to 0.09229	No	ns
																							G-Ecto WT vs. RVC20 D92N(VK)	-7.801	-7.509	-0.2923	0.03673	3	3	11.26	26	-0.4258 to -0.1589	Yes	****
																							G-Ecto WT vs. RVC20 T93S(VK)	-7.801	-7.722	-0.07956	0.03673	3	3	3.063	26	-0.2130 to 0.05392	No	ns
																							G-Ecto WT vs. RVC20 UA	-7.801	-5.89	-1.912	0.03673	3	3	73.61	26	-2.045 to -1.778	Yes	****
																							G-Ecto WT vs. RVC20 UA Y35S(VH)/S35bN(VH)/F100fL(VH)/Y87F(VK)	-7.801	-7.35	-0.4515	0.03673	3	3	17.38	26	-0.5850 to -0.3180	Yes	****
																							G-Ecto WT vs. RVC20 VH(UA)	-7.801	-7.269	-0.5326	0.03673	3	3	20.51	26	-0.6661 to -0.3992	Yes	****
																							G-Ecto WT vs. RVC20 VK(UA)	-7.801	-7.553	-0.2481	0.03673	3	3	9.554	26	-0.3816 to -0.1147	Yes	****
																							G-Ecto D190S vs. G-Ecto K226T	-7.85	-7.594	-0.2561	0.03673	3	3	9.86	26	-0.3896 to -0.1226	Yes	****
																							G-Ecto D190S vs. G-Ecto V230M	-7.85	-7.9	0.05019	0.03673	3	3	1.932	26	-0.08329 to 0.1837	No	ns
																							G-Ecto D190S vs. G-Ecto V230K	-7.85	-7.974	0.124	0.03673	3	3	4.775	26	-0.009461 to 0.2575	No	ns
																							G-Ecto D190S vs. RVC20 S98Y(VH)	-7.85	-7.76	-0.0899	0.03673	3	3	3.461	26	-0.2234 to 0.04358	No	ns
																							G-Ecto D190S vs. RVC20 D92N(VK)	-7.85	-7.509	-0.341	0.03673	3	3	13.13	26	-0.4745 to -0.2076	Yes	****
																							G-Ecto D190S vs. RVC20 T93S(VK)	-7.85	-7.722	-0.1283	0.03673	3	3	4.939	26	-0.2617 to 0.005209	No	ns
																							G-Ecto D190S vs. RVC20 UA	-7.85	-5.89	-1.961	0.03673	3	3	75.49	26	-2.094 to -1.827	Yes	****
																							G-Ecto D190S vs. RVC20 UA Y35S(VH)/S35bN(VH)/F100fL(VH)/Y87F(VK)	-7.85	-7.35	-0.5002	0.03673	3	3	19.26	26	-0.6337 to -0.3667	Yes	****
																							G-Ecto D190S vs. RVC20 VH(UA)	-7.85	-7.269	-0.5814	0.03673	3	3	22.38	26	-0.7148 to -0.4479	Yes	****
																							G-Ecto D190S vs. RVC20 VK(UA)	-7.85	-7.553	-0.2968	0.03673	3	3	11.43	26	-0.4303 to -0.1634	Yes	****
																							G-Ecto K226T vs. G-Ecto V230M	-7.594	-7.9	0.3063	0.03673	3	3	11.79	26	0.1728 to 0.4398	Yes	****
																							G-Ecto K226T vs. G-Ecto V230K	-7.594	-7.974	0.3801	0.03673	3	3	14.64	26	0.2466 to 0.5136	Yes	****
																							G-Ecto K226T vs. RVC20 S98Y(VH)	-7.594	-7.76	0.1662	0.03673	3	3	6.399	26	0.03271 to 0.2997	Yes	**
																							G-Ecto K226T vs. RVC20 D92N(VK)	-7.594	-7.509	-0.08495	0.03673	3	3	3.271	26	-0.2184 to 0.04853	No	ns
																							G-Ecto K226T vs. RVC20 T93S(VK)	-7.594	-7.722	0.1278	0.03673	3	3	4.921	26	-0.005657 to 0.2613	No	ns
																							G-Ecto K226T vs. RVC20 UA	-7.594	-5.89	-1.704	0.03673	3	3	65.63	26	-1.838 to -1.571	Yes	****
																							G-Ecto K226T vs. RVC20 UA Y35S(VH)/S35bN(VH)/F100fL(VH)/Y87F(VK)	-7.594	-7.35	-0.2441	0.03673	3	3	9.399	26	-0.3776 to -0.1106	Yes	****
																							G-Ecto K226T vs. RVC20 VH(UA)	-7.594	-7.269	-0.3253	0.03673	3	3	12.52	26	-0.4587 to -0.1918	Yes	****
																							G-Ecto K226T vs. RVC20 VK(UA)	-7.594	-7.553	-0.04076	0.03673	3	3	1.569	26	-0.1742 to 0.09272	No	ns
																							G-Ecto V230M vs. G-Ecto V230K	-7.9	-7.974	0.07383	0.03673	3	3	2.843	26	-0.05965 to 0.2073	No	ns
																							G-Ecto V230M vs. RVC20 S98Y(VH)	-7.9	-7.76	-0.1401	0.03673	3	3	5.394	26	-0.2736 to -0.006611	Yes	*
																							G-Ecto V230M vs. RVC20 D92N(VK)	-7.9	-7.509	-0.3912	0.03673	3	3	15.06	26	-0.5247 to -0.2578	Yes	****
																							G-Ecto V230M vs. RVC20 T93S(VK)	-7.9	-7.722	-0.1785	0.03673	3	3	6.871	26	-0.3119 to -0.04498	Yes	**
																							G-Ecto V230M vs. RVC20 UA	-7.9	-5.89	-2.011	0.03673	3	3	77.42	26	-2.144 to -1.877	Yes	****
																							G-Ecto V230M vs. RVC20 UA Y35S(VH)/S35bN(VH)/F100fL(VH)/Y87F(VK)	-7.9	-7.35	-0.5504	0.03673	3	3	21.19	26	-0.6839 to -0.4169	Yes	****
																							G-Ecto V230M vs. RVC20 VH(UA)	-7.9	-7.269	-0.6315	0.03673	3	3	24.32	26	-0.7650 to -0.4981	Yes	****
																							G-Ecto V230M vs. RVC20 VK(UA)	-7.9	-7.553	-0.347	0.03673	3	3	13.36	26	-0.4805 to -0.2136	Yes	****
																							G-Ecto V230K vs. RVC20 S98Y(VH)	-7.974	-7.76	-0.2139	0.03673	3	3	8.236	26	-0.3474 to -0.08044	Yes	***
																							G-Ecto V230K vs. RVC20 D92N(VK)	-7.974	-7.509	-0.4651	0.03673	3	3	17.91	26	-0.5985 to -0.3316	Yes	****
																							G-Ecto V230K vs. RVC20 T93S(VK)	-7.974	-7.722	-0.2523	0.03673	3	3	9.714	26	-0.3858 to -0.1188	Yes	****
																							G-Ecto V230K vs. RVC20 UA	-7.974	-5.89	-2.085	0.03673	3	3	80.26	26	-2.218 to -1.951	Yes	****
																							G-Ecto V230K vs. RVC20 UA Y35S(VH)/S35bN(VH)/F100fL(VH)/Y87F(VK)	-7.974	-7.35	-0.6242	0.03673	3	3	24.03	26	-0.7577 to -0.4907	Yes	****
																							G-Ecto V230K vs. RVC20 VH(UA)	-7.974	-7.269	-0.7054	0.03673	3	3	27.16	26	-0.8388 to -0.5719	Yes	****
																							G-Ecto V230K vs. RVC20 VK(UA)	-7.974	-7.553	-0.4209	0.03673	3	3	16.2	26	-0.5543 to -0.2874	Yes	****
																							RVC20 S98Y(VH) vs. RVC20 D92N(VK)	-7.76	-7.509	-0.2511	0.03673	3	3	9.67	26	-0.3846 to -0.1177	Yes	****
																							RVC20 S98Y(VH) vs. RVC20 T93S(VK)	-7.76	-7.722	-0.03837	0.03673	3	3	1.477	26	-0.1718 to 0.09511	No	ns
																							RVC20 S98Y(VH) vs. RVC20 UA	-7.76	-5.89	-1.871	0.03673	3	3	72.03	26	-2.004 to -1.737	Yes	****
																							RVC20 S98Y(VH) vs. RVC20 UA Y35S(VH)/S35bN(VH)/F100fL(VH)/Y87F(VK)	-7.76	-7.35	-0.4103	0.03673	3	3	15.8	26	-0.5438 to -0.2768	Yes	****
																							RVC20 S98Y(VH) vs. RVC20 VH(UA)	-7.76	-7.269	-0.4915	0.03673	3	3	18.92	26	-0.6249 to -0.3580	Yes	****
																							RVC20 S98Y(VH) vs. RVC20 VK(UA)	-7.76	-7.553	-0.2069	0.03673	3	3	7.968	26	-0.3404 to -0.07347	Yes	***
																							RVC20 D92N(VK) vs. RVC20 T93S(VK)	-7.509	-7.722	0.2128	0.03673	3	3	8.192	26	0.07929 to 0.3462	Yes	***
																							RVC20 D92N(VK) vs. RVC20 UA	-7.509	-5.89	-1.619	0.03673	3	3	62.36	26	-1.753 to -1.486	Yes	****
																							RVC20 D92N(VK) vs. RVC20 UA Y35S(VH)/S35bN(VH)/F100fL(VH)/Y87F(VK)	-7.509	-7.35	-0.1592	0.03673	3	3	6.128	26	-0.2926 to -0.02568	Yes	**
																							RVC20 D92N(VK) vs. RVC20 VH(UA)	-7.509	-7.269	-0.2403	0.03673	3	3	9.253	26	-0.3738 to -0.1068	Yes	****
																							RVC20 D92N(VK) vs. RVC20 VK(UA)	-7.509	-7.553	0.0442	0.03673	3	3	1.702	26	-0.08928 to 0.1777	No	ns
																							RVC20 T93S(VK) vs. RVC20 UA	-7.722	-5.89	-1.832	0.03673	3	3	70.55	26	-1.966 to -1.699	Yes	****
																							RVC20 T93S(VK) vs. RVC20 UA Y35S(VH)/S35bN(VH)/F100fL(VH)/Y87F(VK)	-7.722	-7.35	-0.3719	0.03673	3	3	14.32	26	-0.5054 to -0.2385	Yes	****
																							RVC20 T93S(VK) vs. RVC20 VH(UA)	-7.722	-7.269	-0.4531	0.03673	3	3	17.45	26	-0.5866 to -0.3196	Yes	****
																							RVC20 T93S(VK) vs. RVC20 VK(UA)	-7.722	-7.553	-0.1686	0.03673	3	3	6.491	26	-0.3021 to -0.03510	Yes	**
																							RVC20 UA vs. RVC20 UA Y35S(VH)/S35bN(VH)/F100fL(VH)/Y87F(VK)	-5.89	-7.35	1.46	0.03673	3	3	56.23	26	1.327 to 1.594	Yes	****
																							RVC20 UA vs. RVC20 VH(UA)	-5.89	-7.269	1.379	0.03673	3	3	53.1	26	1.246 to 1.513	Yes	****
																							RVC20 UA vs. RVC20 VK(UA)	-5.89	-7.553	1.664	0.03673	3	3	64.06	26	1.530 to 1.797	Yes	****
																							RVC20 UA Y35S(VH)/S35bN(VH)/F100fL(VH)/Y87F(VK) vs. RVC20 VH(UA)	-7.35	-7.269	-0.08116	0.03673	3	3	3.125	26	-0.2146 to 0.05232	No	ns
																							RVC20 UA Y35S(VH)/S35bN(VH)/F100fL(VH)/Y87F(VK) vs. RVC20 VK(UA)	-7.35	-7.553	0.2034	0.03673	3	3	7.83	26	0.06988 to 0.3368	Yes	***
																							RVC20 VH(UA) vs. RVC20 VK(UA)	-7.269	-7.553	0.2845	0.03673	3	3	10.95	26	0.1510 to 0.4180	Yes	****
